# Supplementary material for: Carlota, a new genus of Agrypnini from the Valdivian Forests of Chile (Elateridae, Agrypninae, Agrypnini)
Source: Zookeys. 2014 Jun 19;(417):57–69. doi: 10.3897/zookeys.417.7012 (PMC4109463; doi:10.3897/zookeys.417.7012)
Supplement: XML Treatment for Carlota coigue [file zookeys.417.7012-treatment2.xml]

<!DOCTYPE tp:taxon-treatment
  PUBLIC "-//TaxonX//DTD Taxonomic Treatment Publishing DTD v0 20100105//EN" "tax-treatment-NSO.dtd">
<tp:taxon-treatment xmlns:tp="http://www.plazi.org/taxpub"><tp:treatment-meta><kwd-group><label>Taxon classification</label><kwd><named-content content-type="kingdom">Animalia</named-content></kwd><kwd><named-content content-type="order">Coleoptera</named-content></kwd><kwd><named-content content-type="family">Elateridae</named-content></kwd></kwd-group><mixed-citation publication-type="journal"><person-group><name><surname>Arias-Bohart</surname><given-names>Elizabeth T.</given-names></name></person-group><article-title><italic>Carlota</italic>, a new genus of Agrypnini from the Valdivian Forests of Chile (Elateridae, Agrypninae, Agrypnini)</article-title><source>Zookeys</source><day>19</day><month>6</month><year>2014</year><volume>2014</volume><issue>417</issue><fpage>57</fpage><lpage>69</lpage><pub-id pub-id-type="doi">10.3897/zookeys.417.7012</pub-id></mixed-citation></tp:treatment-meta><tp:nomenclature><tp:taxon-name>
                        <tp:taxon-name-part taxon-name-part-type="genus">Carlota</tp:taxon-name-part>
                        <tp:taxon-name-part taxon-name-part-type="species">coigue</tp:taxon-name-part>
                        <object-id xmlns:xlink="http://www.w3.org/1999/xlink" content-type="zoobank" xlink:type="simple">http://zoobank.org/F69AB8E3-1F79-4CBE-AF19-B9FA7502C218</object-id>
                    </tp:taxon-name><tp:taxon-status xmlns:xlink="http://www.w3.org/1999/xlink" xlink:type="simple">sp. n.</tp:taxon-status><xref ref-type="fig" rid="F1">Figs 1</xref><xref ref-type="fig" rid="F2">, 4</xref><xref ref-type="fig" rid="F3">, 10</xref><xref ref-type="fig" rid="F4">, 15</xref><xref ref-type="fig" rid="F5">, 20</xref><xref ref-type="fig" rid="F6">, 24–26</xref></tp:nomenclature><tp:treatment-sec sec-type="Etymology"><title>Etymology.</title><p>This species is named after the evergreen tree <italic>coigüe</italic> (vernacular name of <italic><tp:taxon-name>Nothofagus dombeyi</tp:taxon-name></italic>) is to be considered a noun in apposition.</p></tp:treatment-sec><tp:treatment-sec sec-type="Description"><title>Description.</title><p>Holotype ♂: Body brown; integument dull, body length 8.59 mm, width 2.16 mm (<xref ref-type="fig" rid="F1">Fig. 1</xref>).</p><fig id="F1" position="float" orientation="portrait"><label>Figure 1.</label><caption><p>Adult of <italic><tp:taxon-name>Carlota coigue</tp:taxon-name></italic>.</p></caption><graphic xmlns:xlink="http://www.w3.org/1999/xlink" xlink:href="zookeys-417-057-g001.jpg" position="float" orientation="portrait" xlink:type="simple"/></fig><p>Head dark brown, deeply inserted into prothorax antenna same color as head. Antennomere 10 reaching apex of posterior pronotal angles, antennomere 3 smaller than antennomere 2, antennomere 5 through eighth similar in length, antennomere 11 about 1.6 times antennomere 10 (<xref ref-type="fig" rid="F6">Fig. 24</xref>). Mandibles curved and acute (<xref ref-type="fig" rid="F6">Fig. 25</xref>).</p><p>Prothorax anteriorly black and posteriorly with a reddish triangular area, with long gold semi-decumbent hairs, 1.36 times as long as wide. Punctate, punctures separated by more than one own diameter. Pronotal hypomeron base straight posteriorly.</p><p>Scutellum orange at middle. Elytra black or dark brown, 3.04 times as long as wide. Legs brown, vestiture black. Tarsomeres 2 and 4 more or less equal in length, tarsomere 4 only half as long as 1.</p><p>Male genitalia. Length 1.89 mm, and 0.35 mm wide. Parameres apex globose with a hook, with at least 3 strong setae (<xref ref-type="fig" rid="F6">Fig. 26</xref>).</p><fig id="F2" position="float" orientation="portrait"><label>Figures 2–7.</label><caption><p>Scaning electron micrograph of frontal head of: <italic><tp:taxon-name>Acrocryptus ater</tp:taxon-name></italic> (<bold>2</bold>)<italic><tp:taxon-name>Agrypnus</tp:taxon-name></italic> sp. (Australia) (<bold>3</bold>) <italic><tp:taxon-name>Candanius</tp:taxon-name></italic> sp. (<bold>4</bold>) <italic><tp:taxon-name>Carlota coigue</tp:taxon-name></italic> (<bold>5</bold>)<italic><tp:taxon-name>Dilobitarsus laconoides</tp:taxon-name></italic> (<bold>6</bold>)<italic><tp:taxon-name>Lacon chilensis</tp:taxon-name></italic> (<bold>7</bold>). Scale bar = 1 mm.</p></caption><graphic xmlns:xlink="http://www.w3.org/1999/xlink" xlink:href="zookeys-417-057-g002.jpg" position="float" orientation="portrait" xlink:type="simple"/></fig><fig id="F3" position="float" orientation="portrait"><label>Figures 8–13.</label><caption><p>Scaning electron micrograph of mesoventral cavity of: <italic><tp:taxon-name>Acrocryptus ater</tp:taxon-name></italic> (<bold>8</bold>)<italic><tp:taxon-name>Agrypnus</tp:taxon-name></italic> sp. (Australia) (<bold>9</bold>) <italic><tp:taxon-name>Candanius</tp:taxon-name></italic> sp. (<bold>10</bold>) <italic><tp:taxon-name>Carlota coigue</tp:taxon-name></italic> (<bold>11</bold>)<italic><tp:taxon-name>Dilobitarsus laconoides</tp:taxon-name></italic> (<bold>12</bold>)<italic><tp:taxon-name>Lacon chilensis</tp:taxon-name></italic> (<bold>13</bold>). Scale bar = 1 mm.</p></caption><graphic xmlns:xlink="http://www.w3.org/1999/xlink" xlink:href="zookeys-417-057-g003.jpg" position="float" orientation="portrait" xlink:type="simple"/></fig><fig id="F4" position="float" orientation="portrait"><label>Figures 14–19.</label><caption><p>Wing venation illustration of: <italic><tp:taxon-name>Acrocryptus ater</tp:taxon-name></italic> <bold>14</bold> <italic><tp:taxon-name>Agrypnus</tp:taxon-name></italic> sp. (Australia) <bold>15</bold> <italic><tp:taxon-name>Candanius</tp:taxon-name></italic> sp. <bold>16</bold> <italic><tp:taxon-name>Carlota coigue</tp:taxon-name></italic> <bold>17</bold> <italic><tp:taxon-name>Dilobitarsus laconoides</tp:taxon-name></italic> <bold>18</bold> <italic><tp:taxon-name>Lacon chilensis</tp:taxon-name></italic> <bold>19.</bold> Scale bar = 1 mm.</p></caption><graphic xmlns:xlink="http://www.w3.org/1999/xlink" xlink:href="zookeys-417-057-g004.jpg" position="float" orientation="portrait" xlink:type="simple"/></fig><fig id="F5" position="float" orientation="portrait"><label>Figures 20–23.</label><caption><p>Female genitalia of <italic><tp:taxon-name>Candanius</tp:taxon-name></italic> sp. <bold>20</bold> <italic><tp:taxon-name>Carlota coigue</tp:taxon-name></italic> <bold>21</bold> <italic><tp:taxon-name>Dilobitarsus laconoides</tp:taxon-name></italic> <bold>22</bold> <italic><tp:taxon-name>Lacon chilensis</tp:taxon-name></italic> <bold>23</bold> Scale bar = 0.5 mm.</p></caption><graphic xmlns:xlink="http://www.w3.org/1999/xlink" xlink:href="zookeys-417-057-g005.jpg" position="float" orientation="portrait" xlink:type="simple"/></fig><fig id="F6" position="float" orientation="portrait"><label>Figures 24–26.</label><caption><p>Antennomeres, mandible and male genitalia of <italic><tp:taxon-name>Carlota coigue</tp:taxon-name></italic>. Antennomeres (<bold>24</bold>) mandible (<bold>25</bold>) male genitalia (<bold>26</bold>). Scale bar = 0.5 mm.</p></caption><graphic xmlns:xlink="http://www.w3.org/1999/xlink" xlink:href="zookeys-417-057-g006.jpg" position="float" orientation="portrait" xlink:type="simple"/></fig></tp:treatment-sec><tp:treatment-sec sec-type="Distribution"><title>Distribution.</title><p>Chile provinces: Curicó, ñuble, Malleco, Cautín.</p></tp:treatment-sec><tp:treatment-sec sec-type="Type material"><title>Type material.</title><p>HOLOTYPE. On a card, ♂genitalia // 15-CHILE IX Region / Flor del Lago Ranch Villarrica / 39°12'378"/ 78°08'182"312m // 12.XII.2003 /Canopy Fogging 60cc/l / Arias et al UCB // HOLOTYPE /<italic><tp:taxon-name>Carlota coigue</tp:taxon-name></italic> ♂/ E. Arias-Bohart 2013 //<ext-link xmlns:xlink="http://www.w3.org/1999/xlink" ext-link-type="uri" xlink:href="http://essigdb.berkeley.edu/cgi/eme_query?table=eme&amp;bnhm_id=EMEC10005989&amp;one=T&amp;OK2SHOWPRIVATE=" xlink:type="simple">EMEC10005989</ext-link>// [MNNC]</p><p>PARATYPES. On a card //CHILE- ÑUBLE Shangri-lá / 6-11-12, 1998 / col. J. Mondaca // Paratype/ <italic><tp:taxon-name>Carlota coigue</tp:taxon-name></italic> ♂ / E. Arias-Bohart 2013 //<ext-link xmlns:xlink="http://www.w3.org/1999/xlink" ext-link-type="uri" xlink:href="http://essigdb.berkeley.edu/cgi/eme_query?table=eme&amp;bnhm_id=EMEC10006002&amp;one=T&amp;OK2SHOWPRIVATE=" xlink:type="simple">EMEC10006002</ext-link>// [MNNC]</p><!--PageBreak--><p>On a card // abdomen //15-CHILE IX Region / Flor del Lago Ranch Villarrica / 39°12'378” / 78°08'182”312m / 12.XII.2003 / Canopy Fogging 60cc/l / Arias et al UCB //</p><p>Paratype/ <italic><tp:taxon-name>Carlota coigue</tp:taxon-name></italic> ♂/ E. Arias-Bohart 2013 //<ext-link xmlns:xlink="http://www.w3.org/1999/xlink" ext-link-type="uri" xlink:href="http://essigdb.berkeley.edu/cgi/eme_query?table=eme&amp;bnhm_id=EMEC10005991&amp;one=T&amp;OK2SHOWPRIVATE=" xlink:type="simple">EMEC10005991</ext-link>// [ANIC]</p><p>On a card // female genitalia on a vial //15-CHILE IX Region /Flor del Lago Ranch Villarrica/ 39°12'378"/ 78°08'182"/312m / 12.XII.2003 / Canopy Fogging 60cc/l / Arias et al UCB //Paratype/ <italic><tp:taxon-name>Carlota coigue</tp:taxon-name></italic> ♀/ E. Arias-Bohart 2013 //<ext-link xmlns:xlink="http://www.w3.org/1999/xlink" ext-link-type="uri" xlink:href="http://essigdb.berkeley.edu/cgi/eme_query?table=eme&amp;bnhm_id=EMEC10005990&amp;one=T&amp;OK2SHOWPRIVATE=" xlink:type="simple">EMEC10005990</ext-link>// [ETA]</p><p>On a card //Shangrila /VIII Region/30-10-1988 /Elizabeth Arias // Paratype /<italic><tp:taxon-name>Carlota coigue</tp:taxon-name></italic> ♂ /E. Arias-Bohart 2013 //<ext-link xmlns:xlink="http://www.w3.org/1999/xlink" ext-link-type="uri" xlink:href="http://essigdb.berkeley.edu/cgi/eme_query?table=eme&amp;bnhm_id=EMEC10005993&amp;one=T&amp;OK2SHOWPRIVATE=" xlink:type="simple">EMEC10005993</ext-link>// [ETA]</p><p>On a pin //Chile Marimenuco /Lonquimay / 10-15.XII.1986 / Coll. L.E. Peña // Paratype /<italic><tp:taxon-name>Carlota coigue</tp:taxon-name></italic> ♂ / E. Arias-Bohart 2013 //<ext-link xmlns:xlink="http://www.w3.org/1999/xlink" ext-link-type="uri" xlink:href="http://essigdb.berkeley.edu/cgi/eme_query?table=eme&amp;bnhm_id=EMEC10005996&amp;one=T&amp;OK2SHOWPRIVATE=" xlink:type="simple">EMEC10005996</ext-link>// [ETA]</p><p>On a card //CHILE: Cautín P.R.: P.N./ Conguillío, 1.5 Km East/Laguna Captrén, guard sta.1365m, / <named-content xmlns:xlink="http://www.w3.org/1999/xlink" content-type="dwc:verbatimCoordinates" xlink:type="simple">38°38'7"S, 71°41.37'W</named-content>, // 23.xii.1996–5.ii.1997 //<italic><tp:taxon-name>Nothofagus dombeyi</tp:taxon-name></italic>/ deciduous spp., /<italic><tp:taxon-name>Araucaria</tp:taxon-name></italic>, with /<italic><tp:taxon-name>Chusquea</tp:taxon-name></italic> understory/ FMHD #96-229, flight/ intercept trap. A.New- / ton &amp; M.Thayer 977/Field Mus. NAT. HIST. //Paratype /<italic><tp:taxon-name>Carlota coigue</tp:taxon-name></italic> ♂ / E. Arias-Bohart 2013 //<ext-link xmlns:xlink="http://www.w3.org/1999/xlink" ext-link-type="uri" xlink:href="http://essigdb.berkeley.edu/cgi/eme_query?table=eme&amp;bnhm_id=EMEC10005994&amp;one=T&amp;OK2SHOWPRIVATE=" xlink:type="simple">EMEC10005994</ext-link>// [FMNH]</p><p>On a point //Chile, prov. Curicó, 15/ km. E. Potrero Grande, / Camino El Relvo, 19/ Leg. JE. Barriga T,/ S/N. alpina, N. obliqua/ 36011.14 S700 56.1W // Colección J. E. Barriga //CHILE 163778 // Paratype/ <italic><tp:taxon-name>Carlota coigue</tp:taxon-name></italic> ♂// E. Arias-Bohart 2013 //<ext-link xmlns:xlink="http://www.w3.org/1999/xlink" ext-link-type="uri" xlink:href="http://essigdb.berkeley.edu/cgi/eme_query?table=eme&amp;bnhm_id=EMEC10005998&amp;one=T&amp;OK2SHOWPRIVATE=" xlink:type="simple">EMEC10005998</ext-link>// [IRScBN]</p><!--PageBreak--><p>On a card // male genitalia // Chile Talca 1300 m. /Altos de Vilches/ 26.I.69 Valencia // Ex-colección / Jorge Valencia / JVCC / Chile 003660 // Colección JEBC / Juan Enrique Barriga-Tuñon / Chile 0204053 // Paratype/ <italic><tp:taxon-name>Carlota coigue</tp:taxon-name></italic> ♂ // E. Arias-Bohart 2013 //<ext-link xmlns:xlink="http://www.w3.org/1999/xlink" ext-link-type="uri" xlink:href="http://essigdb.berkeley.edu/cgi/eme_query?table=eme&amp;bnhm_id=EMEC10005999&amp;one=T&amp;OK2SHOWPRIVATE=" xlink:type="simple">EMEC10005999</ext-link>// [JEB]</p><p>On a card // on a card male genitalia // Chile Arauco / Pichinahuel / 15.I.59 / G. Barria // Ex. Colección / Jorge Valencia /JVCC /Chile 003152 /Valencia //Ex-<!--PageBreak-->colección / Jorge Valencia /JVCC/ Chile 003660 //Colección JEBC /Juan Enrique/Barriga-Tuñon /Chile 0204684 // Paratype/ <italic><tp:taxon-name>Carlota coigue</tp:taxon-name></italic> ♂ //E. Arias-Bohart 2013 //<ext-link xmlns:xlink="http://www.w3.org/1999/xlink" ext-link-type="uri" xlink:href="http://essigdb.berkeley.edu/cgi/eme_query?table=eme&amp;bnhm_id=EMEC100060000&amp;one=T&amp;OK2SHOWPRIVATE=" xlink:type="simple">EMEC100060000</ext-link>// [JEB]</p><p>On a point // CHILE prov. Ñuble/ Shangri-lá, 1490 mt <named-content xmlns:xlink="http://www.w3.org/1999/xlink" content-type="dwc:verbatimCoordinates" xlink:type="simple">36°52'34"S, 71°28'3"W</named-content>, 7 / dic 2008. Fogging Lenga (Nothofagus pumilio) / leg J. E. Barriga-Tuñon // Colección / JE Barriga-Tuñon / Chile 122722 // Paratype/<italic><tp:taxon-name>Carlota coigue</tp:taxon-name></italic> ♂ / E. Arias-Bohart 2013 // <ext-link xmlns:xlink="http://www.w3.org/1999/xlink" ext-link-type="uri" xlink:href="http://essigdb.berkeley.edu/cgi/eme_query?table=eme&amp;bnhm_id=EMEC10006001&amp;one=T&amp;OK2SHOWPRIVATE=" xlink:type="simple">EMEC10006001</ext-link> // [JEB]</p><!--PageBreak--><!--PageBreak--><p>On a card // male genitalia // Chile, prov. Curicó, 15/ km. E. Potrero Grande, Puente Morongos, 25/ nov 2003, fogging a/ Nothofagus dombeyi/ Nothofagus dombeyi/ S36°12'58.1"/ W70°58'37.4/ leg. J. E. Barriga// Colección J. E. Barriga // CHILE 148098 //Paratype / <italic><tp:taxon-name>Carlota coigue</tp:taxon-name></italic> ♂ // E. Arias-Bohart 2013 //<ext-link xmlns:xlink="http://www.w3.org/1999/xlink" ext-link-type="uri" xlink:href="http://essigdb.berkeley.edu/cgi/eme_query?table=eme&amp;bnhm_id=EMEC10005997&amp;one=T&amp;OK2SHOWPRIVATE=" xlink:type="simple">EMEC10005997</ext-link>// [MNHN]</p><p>On a card, specimen &amp; male genitalia //15- CHILE IX Region /Flor del Lago Ranch Villarrica /39°12'378"/78°08'182"312m / 12.XII.2003 / Canopy Fogging 60cc/l / Arias et al UCB // Paratype /<italic><tp:taxon-name>Carlota coigue</tp:taxon-name></italic> ♂ / E. Arias-Bohart 2013 //<ext-link xmlns:xlink="http://www.w3.org/1999/xlink" ext-link-type="uri" xlink:href="http://essigdb.berkeley.edu/cgi/eme_query?table=eme&amp;bnhm_id=EMEC10005992&amp;one=T&amp;OK2SHOWPRIVATE=" xlink:type="simple">EMEC10005992</ext-link>// [SRC]</p></tp:treatment-sec></tp:taxon-treatment>
